# Supplementary material for: Enhancing the Responsiveness of Thermoelectric Gas Sensors with Boron-Doped and Thermally Annealed SiGe Thin Films via Low-Pressure Chemical Vapor Deposition
Source: Sensors (Basel). 2024 May 11;24(10):3058. doi: 10.3390/s24103058 (PMC11124772; doi:10.3390/s24103058)
Supplement: Supplementary file 1 [file sensors-24-03058-s001.zip]

Archive with 1 entries (1 files):
- sensors-2955425-supplementary.pdf
